# Supplementary material for: miR-22 Modulates Lenalidomide Activity by Counteracting MYC Addiction in Multiple Myeloma
Source: Cancers (Basel). 2021 Aug 29;13(17):4365. doi: 10.3390/cancers13174365 (PMC8431372; doi:10.3390/cancers13174365)
Supplement: Supplementary file 1 [file cancers-13-04365-s001.zip]

Archive with 1 entries (1 files):
- cancers-1349609-supplementary.pdf
